# Supplementary material for: Identification of a Series Containing a Pentafluorophenyl Moiety That Targets Pks13 to Inhibit Growth of Mycobacterium tuberculosis
Source: ACS Infect Dis. 2025 Feb 27;11(3):715–26. doi: 10.1021/acsinfecdis.4c00808 (PMC11915372; doi:10.1021/acsinfecdis.4c00808)
Supplement: Supplementary file 2 — id4c00808_si_002.xlsx [file id4c00808_si_002.xlsx]

## Sheet: Sheet1
Paper ID	SMILES	Wk2_ 7H9/DPPC/ cholesterol/BSA/ Tyloxapol MIC (µM)	Wk2_7H9/DPPC/ casitone/ Tyloxapol MIC (µM)	Wk2_7H9/glucose/ BSA/Tyloxapol MIC (µM)	Wk2_7H9/glucose/ casitone/ Tyloxapol MIC (µM)	Hs-HEPG IC50 (µM)	Kinetic Solubility pH7.4 (µM)	Hepatocyte Cli (mL/min/g)	Microsomal Cli (mL/min/g)	Structural alert PAINS
1	CN(C)c1ncnc2sc(nc12)-c1c(c(c(c(c1F)F)F)F)F	0.6051	0.1243	0.4792	0.0982	>100	1.861	>50	>50	Clean
2	CN(C)c1ncnc2sc(nc12)-c1c(c(cc(c1F)F)F)F	>50	>50	>50	4.7	>100			>50	Clean
3	CN(C)c1ncnc2sc(nc12)-c1ccccc1	>50	>50	>50	>50	>100			>50	Clean
4	CN(C)c1ncnc2sc(nc12)-c1cc(c(c(c1)F)F)F	>50	>50	>50	>50	>100			>50	Clean
5	CN(C)c1ncnc2sc(nc12)-c1ccc(cc1)F	>50	>50	>50	19	>100			>50	Clean
6	CN(C)c1ncnc2oc(nc12)-c1c(c(c(c(c1F)F)F)F)F	1.368	0.2	1.368	0.15	>100	1.033	>50	>50	Clean
7	CN(C)c1ncnc2n(c(nc12)-c1c(c(c(c(c1F)F)F)F)F)C	>50	1.894	>50	1.661	>100	25.94		8.362	Clean
8	CCN(CC)c1ncnc2sc(nc12)-c1c(c(c(c(c1F)F)F)F)F	0.78	0.3	0.78	0.39	>100	0.1421		26.36	Clean
9	Fc1c(c(c(c(c1F)F)-c1nc2c(ncnc2s1)N1CCOCC1)F)F	0.6		0.6	0.07	>100	2.788		43.01	Clean
10	Fc1c(c(c(c(c1F)F)-c1nc2c(ncnc2o1)N1CCOCC1)F)F	1.2	0.2	1.2	0.15	48.36	13.56	>50	44.42	Clean
11	Fc1c(c(c(c(c1F)F)-c1nc2cncnc2s1)F)F	6.25	0.3421	4.7	0.2793	35.429	103.2		18.1	Clean
12	CNc1ncnc2oc(nc12)-c1c(c(c(c(c1F)F)F)F)F	>50	>50	>50	>50	>100	227.3	4.698	<0.5	Clean
13	CN(C)c1ccnc2oc(nc12)-c1c(c(c(c(c1F)F)F)F)F	3.13	0.6	2.3	0.6		1.608	>50	>50	Clean
14	CN(C)c1nccc2oc(nc12)-c1c(c(c(c(c1F)F)F)F)F	9.4	3.13	6.25	3.13	>100		>50	>50	Clean
15	Oc1ncnc2oc(nc12)-c1c(c(c(c(c1F)F)F)F)F	9.4	1.368	5.42	3.873	88.049	149	>50	2.81	Clean
16	COC(=O)c1cnccc1NC(=O)c1c(c(c(c(c1F)F)F)F)F	0.6	0.1	0.3	0.15	63.6	112.1	>50	19.67	Clean
17	COC(=O)c1cccnc1NC(=O)c1c(c(c(c(c1F)F)F)F)F	>50	9.4	>50	12.5	>100			47.06	Clean
18	COC(=O)c1ccncc1NC(=O)c1c(c(c(c(c1F)F)F)F)F	12.5	4.7	12.5	4.7	>100	109.1		26.63	Clean
19	COC(=O)c1nn(cc1NC(=O)c1c(c(c(c(c1F)F)F)F)F)C		0.15	0.3	0.2	>100	54.52	>50	22.83	Clean
20	COC(=O)c1nn(c(c1NC(=O)c1c(c(c(c(c1F)F)F)F)F)C)C	>50	>50	>50	>50	>100	229.4	15.2	1.365	Clean
21	CCOC(=O)c1c(ncn1C)NC(=O)c1c(c(c(c(c1F)F)F)F)F	6.25	2.3	4.7	1.56	>100	202.8		8.583	Clean
22	COC(=O)c1c(noc1NC(=O)c1c(c(c(c(c1F)F)F)F)F)C	3.13	0.9675	2.3	0.78	>100	242	45.63	3.786	Clean
23	COC(=O)c1nc(oc1NC(=O)c1c(c(c(c(c1F)F)F)F)F)C	1.2	0.6	1.2	0.6	>100	236.5	8.114	<0.5	Clean
24	CCOC(=O)c1nc(oc1NC(=O)c1c(c(c(c(c1F)F)F)F)F)C	0.6	0.2711	0.4343	0.1682	>100	204.4	12.46	<0.5	Clean
25	CCOC(=O)c1nc(oc1NC(=O)c1cc(c(c(c1F)F)F)F)C	0.6	0.3	0.6	0.3	>100	135.8	17.17	5.087	Clean
26	CCOC(=O)c1nc(oc1NC(=O)c1cc(c(c(c1)F)F)F)C	>50	>50	>50	>50		241.1		7.061	Clean
27	CCOC(=O)c1nc(oc1NC(=O)c1c(cc(c(c1F)F)F)F)C	4.7	3.13	4.7	2.3	>100	231.8	3.392	0.7994	Clean
28	CCOC(=O)c1nc(oc1NC(=O)c1c(c(cc(c1F)F)F)F)C	>50	>50	>50	>50	>100	163	0.8797	<0.5	Clean
29	CCOC(=O)c1nc(oc1NCc1c(c(c(c(c1F)F)F)F)F)C	>50	>50	>50	>50	>100	22.75	>50	32.18	Clean
30	CCOC(=O)c1nc(oc1NS(=O)(=O)c1c(c(c(c(c1F)F)F)F)F)C	>50	>50	>50	>50	>100	170.6	0.7764	0.9428	Clean
31	CCOC(=O)c1nc(oc1NC(=O)c1c(c(c(c(c1F)F)F)F)F)C(C)C	0.6	0.1	0.6	0.15	>100	195	13.15	3.279	Clean
32	CCOC(=O)c1nc(oc1NC(=O)c1c(c(c(c(c1F)F)F)F)F)N(C)C	0.6	0.2	1.2	0.3	>100	220.9	21.72	1.403	Clean
33	CCOC(=O)c1nc(oc1NC(=O)c1c(c(c(c(c1F)F)F)F)F)COC	2.3	1.2	2.3	1.2	>100	227	7.546	<0.5	Clean
34	CCOC(=O)c1nc(oc1NC(=O)c1c(c(c(c(c1F)F)F)F)F)-c1ccccc1	4.7	0.78	4.7	0.3	93.402	20.86	10.23	6.881	Clean
35	CCOC(=O)c1nc(oc1NC(=O)c1c(c(c(c(c1F)F)F)F)F)CN(C)C	4.7	2.3	4.7	1.56	>100	224.5	4.692	<0.5	Clean
36	Cc1nc(c(o1)NC(=O)c1c(c(c(c(c1F)F)F)F)F)C(=O)OC(C)(C)C	0.39	0.1	0.3	0.1	>100	126.8	26.43	1.108	Clean
37	Cc1ncc(o1)NC(=O)c1c(c(c(c(c1F)F)F)F)F	>50	>50	>50	>50	>100	105.3	5.772	<0.5	Clean
38	Cc1nc(c(o1)NC(=O)c1c(c(c(c(c1F)F)F)F)F)C(=O)O	>50	5.424	43	7.665	>100	250	1.285	<0.5	Clean
39	CC(=O)c1nc(oc1NC(=O)c1c(c(c(c(c1F)F)F)F)F)C	3.13	1.2	3.13	1.2	>100	240.5	8.599	<0.5	Clean
40	CN(C)C(=O)c1nc(oc1NC(=O)c1c(c(c(c(c1F)F)F)F)F)C	19	12.5	19	9.4	>100	241.9	7.258	0.8455	Clean
41	Cc1nc(c(o1)NC(=O)c1c(c(c(c(c1F)F)F)F)F)-c1ncco1	1.2	0.39	1.2	0.39	>100	234.4	11.74	0.5161	Clean
42	Cc1nnc(o1)-c1nc(oc1NC(=O)c1c(c(c(c(c1F)F)F)F)F)C	6.25	2.3	4.7	2.3	>100	173.7	2.473	<0.5	Clean
43	Cc1noc(n1)-c1nc(oc1NC(=O)c1c(c(c(c(c1F)F)F)F)F)C	1.776	0.825	1.776	0.7147	>100	195.8	3.385	<0.5	Clean
